# Supplementary material for: EGFR amplification and EGFRvIII predict and participate in TAT-Cx43266–283 antitumor response in preclinical glioblastoma models
Source: Neuro Oncol. 2024 Mar 20;26(7):1230–46. doi: 10.1093/neuonc/noae060 (PMC11226870; doi:10.1093/neuonc/noae060)
Supplement: noae060_suppl_Supplementary_Materials [file noae060_suppl_supplementary_materials.zip]

Archive with 33 entries (32 files):
- Supplementary material/
- Supplementary material/CEGeniusLog.txt
- Supplementary material/FigS1.tiff
- Supplementary material/FigS10.tiff
- Supplementary material/FigS11.tiff
- Supplementary material/FigS12.tiff
- Supplementary material/FigS13.tiff
- Supplementary material/FigS14.tiff
- Supplementary material/FigS15.tiff
- Supplementary material/FigS2.tiff
- Supplementary material/FigS3.tiff
- Supplementary material/FigS4.tiff
- Supplementary material/FigS5.tiff
- Supplementary material/FigS6.tiff
- Supplementary material/FigS7.tiff
- Supplementary material/FigS8.tiff
- Supplementary material/FigS9.tiff
- Supplementary material/MovieS10_Overlay Dots & Lines E28 P3.avi
- Supplementary material/MovieS11_Overlay Dots & Lines E43 C.avi
- Supplementary material/MovieS12_Overlay Dots & Lines E43 P3.avi
- Supplementary material/MovieS13_Overlay Dots & Lines E51 C.avi
- Supplementary material/MovieS14_Overlay Dots & Lines E51 P3.avi
- Supplementary material/MovieS1_Overlay Dots & Lines E15 C.avi
- Supplementary material/MovieS2_Overlay Dots & Lines E15 P3.avi
- Supplementary material/MovieS3_Overlay Dots & Lines E20 C.avi
- Supplementary material/MovieS4_Overlay Dots & Lines E20 P3.avi
- Supplementary material/MovieS5_Overlay Dots & Lines E22 C.avi
- Supplementary material/MovieS6_Overlay Dots & Lines E22 P3.avi
- Supplementary material/MovieS7_Overlay Dots & Lines E26 C.avi
- Supplementary material/MovieS8_Overlay Dots & Lines E26 P3.avi
- Supplementary material/MovieS9_Overlay Dots & Lines E28 C.avi
- Supplementary material/Supplementary information clean.docx
- Supplementary material/TableS1.xlsx
