# Supplementary material for: EGFR amplification and EGFRvIII predict and participate in TAT-Cx43266–283 antitumor response in preclinical glioblastoma models
Source: Neuro Oncol. 2024 Mar 20;26(7):1230–46. doi: 10.1093/neuonc/noae060 (PMC11226870; doi:10.1093/neuonc/noae060)
Supplement: noae060_suppl_Supplementary_Materials [file noae060_suppl_supplementary_materials.zip › Supplementary material/CEGeniusLog.txt]

Date and Time	Username	UserDomainname	Filenamepath	Error Number	Error Message	System Exception	Error LineNumber	Error MethodName	Applicationstarttime	Applicationendtime	CPU Used (%)	RAM Used (MB)

20-Mar-24 17:16:33	9107908	HS-J-PCOUP-01	CEGenius v2.6.57	\\\\j-fs01\\OUP_Journals-L\\Production\\NEUONC\\noae060\\FROM_CLIENT\\Accepted_manuscripts\\n-o_N-O-D-23-00798\\suppl_data\\Supplementary information clean.docx	ThisAddInErr_007	Error in Validating MoveToWord	Root element is missing.	0	Application_DocumentBeforeClose			0%	1898MB
