# Supplementary material for: EGFR amplification and EGFRvIII predict and participate in TAT-Cx43266–283 antitumor response in preclinical glioblastoma models
Source: Neuro Oncol. 2024 Mar 20;26(7):1230–46. doi: 10.1093/neuonc/noae060 (PMC11226870; doi:10.1093/neuonc/noae060)
Supplement: noae060_suppl_Supplementary_Materials [file noae060_suppl_supplementary_materials.zip › Supplementary material/TableS1.xlsx]

## Sheet: Sheet 1 - table(1)
Table S1. Proteins modified in EGFR-altered and EGFR-unatered groups
Gene	Cytoband	Altered group	Unaltered group	Altered group	Unaltered group	Log2 Ratio	p-Value	q-Value	Higher expression in
EGFR	7p11.2	0.59	-1.53	1.55	0.88	2.12	1.97e-20	3.21e-18	Altered group
EGFR_PY1068		-0.03	-2.45	1.82	0.95	2.42	7.41e-20	6.04e-18	Altered group
EGFR_PY1173		0.15	-1.39	1.38	0.49	1.54	2.03e-16	1.1e-14	Altered group
EGFR_PY992		-2.29	-3.55	1.16	0.54	1.25	3.34e-15	1.36e-13	Altered group
ERBB2_PY1248		1.27	0.1	1.15	0.49	1.17	2.99e-14	9.74e-13	Altered group
CTNNA1	5q31.2	-0.15	-0.37	0.29	0.32	0.22	1.301e-05	0.0003534	Altered group
SRC_PY416		-0.26	-0.62	0.74	0.47	0.37	0.0002025	0.004126	Altered group
CDK1	10q21.2	-1.22	-1.36	0.29	0.23	0.14	0.001013	0.0158	Altered group
NOTCH3	19p13.12	-0.19	-0.4	0.41	0.42	0.21	0.001182	0.0161	Altered group
BAX	19q13.33	-0.12	-0.28	0.38	0.36	0.16	0.005573	0.0699	Altered group
STAT3_PY705		-0.43	-0.64	0.51	0.48	0.21	0.008341	0.0906	Altered group
CDH2	18q12.1	-2.12	-2.25	0.31	0.36	0.13	0.0123	0.125	Altered group
BCL2L11	2q13	-1.4	-1.56	0.49	0.39	0.16	0.025	0.214	Altered group
NOTCH1	9q34.3	0.11	-0.06	0.46	0.49	0.17	0.0294	0.238	Altered group
IGF1R	15q26.3	-0.69	-0.85	0.47	0.47	0.16	0.0307	0.238	Altered group
STK11	19p13.3	0.46	0.39	0.19	0.18	0.06	0.0332	0.246	Altered group
YAP1_PS127		-0.06	-0.26	0.57	0.71	0.21	0.0454	0.274	Altered group
ANXA1	9q21.13	2.58	2.24	1.01	1.25	0.34	0.0582	0.306	Altered group
PXN	12q24.23	-0.33	-0.43	0.34	0.33	0.1	0.0658	0.323	Altered group
FN1	2q35	-1.01	-1.24	0.82	0.87	0.23	0.0868	0.393	Altered group
CTNNB1	3p22.1	2.31	2.14	0.62	0.64	0.17	0.096	0.407	Altered group
IGFBP2	2q35	0.34	0.07	0.93	1.09	0.27	0.0974	0.407	Altered group
SMAD1	4q31.21	0.35	0.26	0.39	0.32	0.09	0.109	0.429	Altered group
FOXO3_PS318_S321		-1.24	-1.28	0.16	0.14	0.04	0.111	0.429	Altered group
SHC1_PY317		-3.75	-3.82	0.27	0.32	0.07	0.125	0.455	Altered group
AR	Xq12	-1.39	-1.49	0.44	0.38	0.1	0.131	0.456	Altered group
MAPK14_PT180_Y182		0.24	0.1	0.6	0.6	0.14	0.144	0.46	Altered group
AKT3	1q43-q44	1.9	1.76	0.61	0.66	0.14	0.166	0.486	Altered group
PRKAA1_PT172		1.72	1.59	0.53	0.68	0.13	0.196	0.53	Altered group
BCL2L1	20q11.21	-1.91	-1.96	0.25	0.26	0.05	0.212	0.548	Altered group
BCL2	18q21.33	-2.3	-2.34	0.2	0.21	0.04	0.227	0.578	Altered group
SMAD4	18q21.2	-2.41	-2.46	0.29	0.28	0.05	0.253	0.578	Altered group
XRCC1	19q13.31	-1.93	-1.96	0.15	0.17	0.03	0.257	0.578	Altered group
NCOA3	20q13.12	-1.4	-1.45	0.3	0.26	0.05	0.257	0.578	Altered group
YAP1	11q22.1	-1.19	-1.27	0.46	0.46	0.08	0.259	0.578	Altered group
PRKCA_PS664		-0.38	-0.48	0.61	0.56	0.1	0.276	0.599	Altered group
BECN1	17q21.31	-1.68	-1.73	0.43	0.17	0.05	0.292	0.614	Altered group
ERRFI1	1p36.23	-0.77	-0.81	0.29	0.25	0.04	0.336	0.684	Altered group
WWTR1	3q25.1	-0.01	-0.08	0.53	0.34	0.07	0.341	0.685	Altered group
YBX1	1p34.2	0.54	0.48	0.4	0.38	0.06	0.359	0.688	Altered group
TP53BP1	15q15.3	1.3	1.2	0.71	0.73	0.1	0.382	0.698	Altered group
KIT	4q12	-1.32	-1.49	1.2	1.28	0.17	0.391	0.698	Altered group
COL6A1	21q22.3	1.16	1.09	0.47	0.62	0.07	0.408	0.698	Altered group
PECAM1	17q23.3	-3.71	-3.76	0.45	0.39	0.05	0.44	0.717	Altered group
GAB2	11q14.1	0.88	0.82	0.45	0.57	0.06	0.469	0.75	Altered group
CLDN7	17p13.1	-1.85	-1.88	0.36	0.24	0.03	0.486	0.758	Altered group
CDH3	16q22.1	-2.68	-2.72	0.35	0.35	0.04	0.5	0.758	Altered group
RAD50	5q31.1	-0.8	-0.83	0.39	0.24	0.03	0.504	0.758	Altered group
SRC_PY527		-0.96	-1.02	0.52	0.55	0.05	0.516	0.758	Altered group
PCNA	20p12.3	-1.28	-1.31	0.35	0.29	0.03	0.605	0.815	Altered group
STAT5A	17q21.2	0.63	0.59	0.51	0.55	0.04	0.61	0.815	Altered group
EEF2K	16p12.2	-1.13	-1.17	0.47	0.46	0.04	0.62	0.816	Altered group
PTGS2	1q31.1	-1.07	-1.13	0.7	0.69	0.05	0.626	0.816	Altered group
HSPA1A	6p21.33	0.66	0.59	1.12	1.04	0.07	0.679	0.852	Altered group
SETD2	3p21.31	-1.78	-1.8	0.32	0.36	0.02	0.692	0.853	Altered group
PTK2	8q24.3	1.25	1.21	0.74	0.75	0.05	0.697	0.853	Altered group
EIF4E	4q23	-0.5	-0.51	0.2	0.2	0.01	0.701	0.853	Altered group
KRAS	12p12.1	-3.25	-3.28	0.37	0.42	0.02	0.729	0.88	Altered group
ERBB2	17q12	0.29	0.26	0.48	0.68	0.03	0.766	0.918	Altered group
CAV1	7q31.2	0.78	0.73	1.1	1.26	0.05	0.788	0.931	Altered group
CASP8	2q33.1	-0.7	-0.71	0.3	0.32	0.01	0.802	0.941	Altered group
MAPK1	22q11.22	2.16	2.14	0.55	0.69	0.01	0.883	0.965	Altered group
JUN_PS73		-2.63	-2.64	0.3	0.35	0.01	0.889	0.966	Altered group
INPP4B	4q31.21	-2.69	-2.7	0.47	0.34	0.01	0.913	0.983	Altered group
MRE11	11q21	-0.97	-0.98	0.2	0.19	0	0.916	0.983	Altered group
ERBB3_PY1298		-1.6	-1.61	0.29	0.35	0	0.926	0.984	Altered group
RAB25	1q22	-1.13	-1.13	0.26	0.26	0	0.957	0.998	Altered group
PTCH1	9q22.32	-0.5	-0.51	0.32	0.33	0	0.97	0.998	Altered group
CDKN1B	12p13.1	-1.54	-1.54	0.4	0.55	0	0.982	0.998	Altered group
ARID1A	1p36.11	-0.94	-0.94	0.28	0.23	0	0.985	0.998	Altered group
MYC	8q24.21	-1.38	-1.38	0.29	0.24	0	0.992	0.998	Altered group
CDKN1A	6p21.2	-0.38	-0.38	0.26	0.38	0	0.998	0.998	Altered group
RAF1_PS338		-1.76	-1.6	0.25	0.26	-0.16	8.472e-05	0.001973	Unaltered group
MAP2K1_PS217_S221		-1.39	-1.14	0.39	0.46	-0.25	0.0003776	0.006839	Unaltered group
RPS6KB1_PT389		-1.84	-1.41	0.75	0.86	-0.43	0.001065	0.0158	Unaltered group
CCNE2	8q22.1	-0.85	-0.77	0.19	0.21	-0.09	0.007915	0.0906	Unaltered group
CASP9	1p36.21	-1.1	-1	0.28	0.25	-0.1	0.02	0.192	Unaltered group
RAF1	3p25.2	0.77	0.85	0.23	0.22	-0.08	0.0228	0.207	Unaltered group
SYK	9q22.2	0.5	0.76	0.71	0.82	-0.25	0.0381	0.265	Unaltered group
RPS6_PS240_S244		-1.61	-1.35	0.78	0.82	-0.26	0.0391	0.265	Unaltered group
ESR1_PS118		-1.63	-1.55	0.22	0.27	-0.08	0.0429	0.274	Unaltered group
RPS6_PS235_S236		-0.97	-0.71	0.75	0.84	-0.26	0.0445	0.274	Unaltered group
AKT3_PS473		-0.21	0.06	0.84	0.9	-0.27	0.0521	0.3	Unaltered group
IRS1	2q36.3	-1.37	-1.29	0.24	0.22	-0.07	0.0533	0.3	Unaltered group
DVL3	3q27.1	-0.82	-0.72	0.36	0.3	-0.1	0.0568	0.306	Unaltered group
CHEK2_PT68		-1.38	-1.31	0.21	0.27	-0.07	0.0604	0.308	Unaltered group
ACACA	17q12	1.69	1.87	0.7	0.59	-0.19	0.0673	0.323	Unaltered group
AKT1S1_PT246		-0.78	-0.7	0.26	0.31	-0.08	0.071	0.331	Unaltered group
CHEK2	22q12.1	-1.54	-1.42	0.41	0.47	-0.12	0.092	0.405	Unaltered group
CDKN1B_PT198		-1.58	-1.53	0.14	0.25	-0.05	0.105	0.427	Unaltered group
EIF4EBP1_PT70		-0.91	-0.86	0.21	0.19	-0.05	0.121	0.455	Unaltered group
MET_PY1235		-1.28	-1.24	0.16	0.15	-0.04	0.125	0.455	Unaltered group
PDK1_PS241		0.32	0.42	0.39	0.42	-0.1	0.129	0.456	Unaltered group
LCK	1p35.2	-1.12	-1.02	0.36	0.43	-0.09	0.136	0.46	Unaltered group
BIRC2	11q22.2	0.53	0.6	0.28	0.28	-0.07	0.141	0.46	Unaltered group
RB1_PS807_S811		0.91	1.11	0.74	0.95	-0.2	0.141	0.46	Unaltered group
STMN1	1p36.11	-1.6	-1.53	0.3	0.34	-0.07	0.156	0.486	Unaltered group
CCNB1	5q13.2	-0.69	-0.52	0.75	0.82	-0.17	0.165	0.486	Unaltered group
BRAF	7q34	1.11	1.25	0.62	0.69	-0.14	0.168	0.486	Unaltered group
YBX1_PS102		-2.15	-2.07	0.32	0.36	-0.07	0.169	0.486	Unaltered group
MS4A1	11q12.2	-2.39	-2.34	0.24	0.22	-0.05	0.17	0.486	Unaltered group
CHEK1	11q24.2	-0.35	-0.3	0.24	0.26	-0.05	0.179	0.504	Unaltered group
TSC2	16p13.3	1.25	1.41	0.8	0.79	-0.17	0.186	0.513	Unaltered group
MTOR_PS2448		-1.75	-1.66	0.4	0.45	-0.09	0.198	0.53	Unaltered group
EEF2	19p13.3	-1.38	-1.32	0.27	0.27	-0.05	0.212	0.548	Unaltered group
RPS6KA1_PT359_S363		-2.56	-2.51	0.22	0.27	-0.05	0.235	0.578	Unaltered group
FOXO3	6q21	-4.06	-3.98	0.31	0.51	-0.08	0.236	0.578	Unaltered group
MAPK8_PT183_Y185		-0.76	-0.63	0.65	0.68	-0.12	0.249	0.578	Unaltered group
MAPK9	5q35.3	-1.7	-1.65	0.29	0.32	-0.05	0.252	0.578	Unaltered group
CHEK1_PS345		-2.06	-2.03	0.18	0.15	-0.03	0.26	0.578	Unaltered group
BAK1	6p21.31	-2.72	-2.67	0.25	0.32	-0.05	0.262	0.578	Unaltered group
CASP3	4q35.1	-1.68	-1.65	0.2	0.17	-0.03	0.289	0.614	Unaltered group
ERCC1	19q13.32	-1.09	-1.06	0.2	0.16	-0.03	0.294	0.614	Unaltered group
WWTR1_PS89		-1.63	-1.6	0.2	0.25	-0.04	0.329	0.678	Unaltered group
AKT3_PT308		-0.01	0.1	0.74	0.78	-0.11	0.349	0.685	Unaltered group
SMAD3	15q22.33	-1.2	-1.16	0.22	0.23	-0.03	0.35	0.685	Unaltered group
CCND1	11q13.3	-1.32	-1.28	0.27	0.24	-0.04	0.353	0.685	Unaltered group
PRKAA1	5p13.1	0.76	0.79	0.27	0.25	-0.04	0.373	0.698	Unaltered group
YWHAE	17p13.3	-1.23	-1.2	0.22	0.2	-0.03	0.379	0.698	Unaltered group
EIF4EBP1	8p11.23	-2.04	-2	0.27	0.34	-0.04	0.387	0.698	Unaltered group
XIAP	Xq25	-3.94	-3.89	0.29	0.38	-0.05	0.398	0.698	Unaltered group
RAD51	15q15.1	-1.05	-1.02	0.25	0.21	-0.03	0.399	0.698	Unaltered group
RPS6	9p22.1	0.23	0.3	0.59	0.55	-0.07	0.407	0.698	Unaltered group
CASP7	10q25.3	-3.73	-3.68	0.35	0.37	-0.05	0.41	0.698	Unaltered group
RPS6KB1	17q23.1	0.76	0.81	0.4	0.37	-0.05	0.413	0.698	Unaltered group
XBP1	22q12.1	-1.52	-1.44	0.68	0.62	-0.08	0.415	0.698	Unaltered group
EIF4EBP1_PT37		0.47	0.56	0.7	0.75	-0.09	0.422	0.702	Unaltered group
PGR	11q22.1	-3.99	-3.93	0.4	0.48	-0.06	0.433	0.713	Unaltered group
MTOR	1p36.22	1.23	1.3	0.57	0.58	-0.07	0.451	0.728	Unaltered group
PRKCA	17q24.2	0.28	0.36	0.76	0.7	-0.08	0.48	0.758	Unaltered group
PIK3CA	3q26.32	-0.83	-0.79	0.32	0.31	-0.03	0.496	0.758	Unaltered group
ATM	11q22.3	0.91	0.99	0.86	0.82	-0.09	0.505	0.758	Unaltered group
PRKCA_PS657		0.98	1.06	0.83	0.76	-0.08	0.509	0.758	Unaltered group
XRCC5	2q35	0.2	0.25	0.58	0.53	-0.06	0.514	0.758	Unaltered group
PIK3R1	5q13.1	1.34	1.38	0.36	0.44	-0.04	0.524	0.762	Unaltered group
NF2	22q12.2	0.16	0.21	0.47	0.53	-0.05	0.551	0.791	Unaltered group
PEA15	1q23.2	0.88	0.94	0.61	0.73	-0.06	0.554	0.791	Unaltered group
EIF4EBP1_PS65		-0.7	-0.68	0.32	0.32	-0.03	0.588	0.815	Unaltered group
PTEN	10q23.31	1.18	1.22	0.37	0.45	-0.04	0.589	0.815	Unaltered group
ERBB3	12q13.2	0.05	0.11	0.81	0.69	-0.06	0.595	0.815	Unaltered group
PARK7	1p36.23	1.29	1.33	0.56	0.35	-0.04	0.602	0.815	Unaltered group
KDR	4q12	0.62	0.66	0.46	0.55	-0.04	0.603	0.815	Unaltered group
CDKN1B_PT157		0.08	0.09	0.18	0.18	-0.02	0.605	0.815	Unaltered group
TP53	17p13.1	-2.87	-2.84	0.27	0.37	-0.03	0.617	0.816	Unaltered group
SNAI2	8q11.21	-2.34	-2.32	0.33	0.33	-0.02	0.634	0.816	Unaltered group
MSH6	2p16.3	0.84	0.89	0.56	0.61	-0.04	0.64	0.816	Unaltered group
RB1	13q14.2	-2.45	-2.43	0.32	0.32	-0.02	0.641	0.816	Unaltered group
DIABLO	12q24.31	0.06	0.09	0.4	0.49	-0.03	0.679	0.852	Unaltered group
GATA3	10p14	-1.37	-1.35	0.31	0.23	-0.02	0.693	0.853	Unaltered group
TGM2	20q11.23	-0.06	-0.06	0.2	0.22	-0.01	0.777	0.924	Unaltered group
MAPT	17q21.31	-1.79	-1.78	0.5	0.39	-0.02	0.814	0.948	Unaltered group
BID	22q11.21	-2.77	-2.76	0.21	0.24	-0.01	0.842	0.965	Unaltered group
MAP2K1	15q22.31	-0.87	-0.85	0.49	0.52	-0.02	0.847	0.965	Unaltered group
MSH2	2p21-p16.3	-3.2	-3.19	0.39	0.39	-0.01	0.85	0.965	Unaltered group
PARP1	1q42.12	-3.68	-3.66	0.45	0.5	-0.01	0.853	0.965	Unaltered group
NFKB1_PS536		-1.26	-1.24	0.68	0.67	-0.02	0.869	0.965	Unaltered group
CCNE1	19q12	-1.63	-1.62	0.52	0.36	-0.01	0.871	0.965	Unaltered group
VASP	19q13.32	-2.9	-2.9	0.27	0.26	-0.01	0.872	0.965	Unaltered group
CDH1	16q22.1	-1.73	-1.72	0.49	0.47	-0.01	0.876	0.965	Unaltered group
MAPK14	6p21.31	-0.14	-0.13	0.33	0.36	0	0.929	0.984	Unaltered group
SRC	20q11.23	-0.47	-0.47	0.26	0.27	0	0.951	0.998	Unaltered group
MET	7q31	-2.04	-2.03	0.25	0.23	0	0.97	0.998	Unaltered group
ESR1	6q25.1-q25.2	-4.43	-4.43	0.46	0.52	0	0.994	0.998	Unaltered group
